# Supplementary material for: Lack of Association Between COL1A1 rs1800012 Polymorphism and Anterior Open Bite Malocclusion in a Turkish Case–Control Cohort
Source: Genes (Basel). 2025 Sep 23;16(10):1122. doi: 10.3390/genes16101122 (PMC12562384; doi:10.3390/genes16101122)
Supplement: Supplementary file 1 [file genes-16-01122-s001.zip]

Archive with 1 entries (1 files):
- genes-3882921-supplementary.pdf
